# Supplementary material for: A Three-Year Longitudinal Study Comparing Bone Mass, Density, and Geometry Measured by DXA, pQCT, and Bone Turnover Markers in Children with PKU Taking L-Amino Acid or Glycomacropeptide Protein Substitutes
Source: Nutrients. 2021 Jun 17;13(6):2075. doi: 10.3390/nu13062075 (PMC8233747; doi:10.3390/nu13062075)
Supplement: Supplementary file 1 [file nutrients-13-02075-s001.zip]

Archive with 1 entries (1 files):
- nutrients-1261066-supplementary.pdf
